# Supplementary material for: Illegitimate Recombination between Duplicated Genes Generated from Recursive Polyploidizations Accelerated the Divergence of the Genus Arachis
Source: Genes (Basel). 2021 Dec 1;12(12):1944. doi: 10.3390/genes12121944 (PMC8701993; doi:10.3390/genes12121944)
Supplement: Supplementary file 1 [file genes-12-01944-s001.zip]

Archive with 3 entries (2 files):
- Supplementary Files/
- Supplementary Files/Supplemental tables S17-S20.xlsx
- Supplementary Files/Supplemental figures S1-S12 and tables S1-S16.pdf
