# Supplementary material for: Illegitimate Recombination between Duplicated Genes Generated from Recursive Polyploidizations Accelerated the Divergence of the Genus Arachis
Source: Genes (Basel). 2021 Dec 1;12(12):1944. doi: 10.3390/genes12121944 (PMC8701993; doi:10.3390/genes12121944)
Supplement: Supplementary file 1 [file genes-12-01944-s001.zip › Supplementary Files/Supplemental tables S17-S20.xlsx]

## Sheet: Supplemental Table S17
Supplemental Table S17. The enrichment of domains involved in converted genes from two diploid peanut genomes.
Domain	Converted gene that contains this domain	Conversion gene	Conversion GeneRatio	Nonconverted gene that contains this domain	Nonconverted gene	Nonconversion GeneRatio	Difference	P-value
Helix-loop-helix DNA-binding domain	13	755	0.017	170	39053	0.004	0.013	1.23e-06
WD domain, G-beta repeat	13	755	0.017	212	39053	0.005	0.012	6.65e-05
Ring finger domain	11	755	0.015	224	39053	0.006	0.009	0.00413
bZIP transcription factor	9	755	0.012	80	39053	0.002	0.01	1.43e-07
AP2 domain	8	755	0.011	192	39053	0.005	0.006	0.0561
Glycosyl transferase family 8	8	755	0.011	56	39053	0.001	0.009	1e-08
Triose-phosphate Transporter family	8	755	0.011	47	39053	0.001	0.009	2.17e-10
RNA recognition motif. (a.k.a. RRM, RBD, or RNP domain)	7	755	0.009	245	39053	0.006	0.003	0.43
Tetratricopeptide repeat	7	755	0.009	105	39053	0.003	0.007	0.00256
Zinc finger, C3HC4 type (RING finger)	7	755	0.009	90	39053	0.002	0.007	0.000556
Mitochondrial carrier protein	6	755	0.008	118	39053	0.003	0.005	0.0391
Aldo/keto reductase family	6	755	0.008	73	39053	0.002	0.006	0.00101
Protein kinase domain	6	755	0.008	1128	39053	0.029	-0.021	0.00115
Core-2/I-Branching enzyme	5	755	0.007	43	39053	0.001	0.006	0.000153
C2 domain	5	755	0.007	90	39053	0.002	0.004	0.0432
DnaJ domain	5	755	0.007	81	39053	0.002	0.005	0.0238
Protein of unknown function (DUF642)	4	755	0.005	7	39053	0	0.005	3.98e-13
START domain	4	755	0.005	25	39053	0.001	0.005	6.2e-05
Reversibly glycosylated polypeptide	4	755	0.005	11	39053	0	0.005	1.28e-09
Endonuclease/Exonuclease/phosphatase family	4	755	0.005	40	39053	0.001	0.004	0.00331

## Sheet: Supplemental Table S18
Supplemental Table S18. The enrichment of domains involved in converted genes from Shitouqi genome.
Domain	Converted gene that contains this domain	Conversion gene	Conversion GeneRatio	Nonconverted gene that contains this domain	Nonconverted gene	Nonconversion GeneRatio	Difference	P-value
Triose-phosphate Transporter family	8	410	0.02	50	37816	0.001	0.018	2.2e-16
Helix-loop-helix DNA-binding domain	7	410	0.017	160	37816	0.004	0.013	0.000455
Protein phosphatase 2C	6	410	0.015	118	37816	0.003	0.012	0.000309
C2 domain	5	410	0.012	77	37816	0.002	0.01	0.000115
RNA recognition motif. (a.k.a. RRM, RBD, or RNP domain)	4	410	0.01	261	37816	0.007	0.003	0.698
Aminotransferase class I and II	4	410	0.01	47	37816	0.001	0.009	6.49e-05
KIP1-like protein	4	410	0.01	17	37816	0	0.009	5.07e-12
AUX/IAA family	4	410	0.01	48	37816	0.001	0.008	8.11e-05
B3 DNA binding domain	4	410	0.01	115	37816	0.003	0.007	0.0491
Aldehyde dehydrogenase family	4	410	0.01	68	37816	0.002	0.008	0.0019
Clp protease	4	410	0.01	41	37816	0.001	0.009	1.39e-05
Heavy-metal-associated domain	4	410	0.01	66	37816	0.002	0.008	0.00151
Ring finger domain	4	410	0.01	172	37816	0.005	0.005	0.241
Protein of unknown function, DUF604	4	410	0.01	16	37816	0	0.009	1.27e-12
CRAL/TRIO domain	3	410	0.007	43	37816	0.001	0.006	0.00422
WD domain, G-beta repeat	3	410	0.007	209	37816	0.006	0.002	0.882
NLI interacting factor-like phosphatase	3	410	0.007	19	37816	0.001	0.007	3.03e-06
pfkB family carbohydrate kinase	3	410	0.007	38	37816	0.001	0.006	0.00186
Polysaccharide lyase family 4, domain III	3	410	0.007	6	37816	0	0.007	9.25e-15
X8 domain	3	410	0.007	51	37816	0.001	0.006	0.0115

## Sheet: Supplemental Table S19
Supplemental Table S19. The enrichment of domains involved in converted genes from Tifrunner genome.
Domain	Converted gene that contains this domain	Conversion gene	Conversion GeneRatio	Nonconverted gene that contains this domain	Nonconverted gene	Nonconversion GeneRatio	Difference	P-value
Helix-loop-helix DNA-binding domain	8	466	0.017	164	35747	0.005	0.013	0.000393
RNA recognition motif. (a.k.a. RRM, RBD, or RNP domain)	7	466	0.015	248	35747	0.007	0.008	0.0762
short chain dehydrogenase	6	466	0.013	73	35747	0.002	0.011	8.74e-06
pfkB family carbohydrate kinase	5	466	0.011	40	35747	0.001	0.01	2.5e-07
Aminotransferase class I and II	5	466	0.011	49	35747	0.001	0.009	4.9e-06
Pyridine nucleotide-disulphide oxidoreductase	5	466	0.011	37	35747	0.001	0.01	6.98e-08
Aldehyde dehydrogenase family	5	466	0.011	71	35747	0.002	0.009	0.000364
No apical meristem (NAM) protein	4	466	0.009	151	35747	0.004	0.004	0.286
Myb/SANT-like DNA-binding domain	4	466	0.009	213	35747	0.006	0.003	0.673
Casein kinase II regulatory subunit	4	466	0.009	2	35747	0	0.009	2.2e-16
Protein of unknown function, DUF604	4	466	0.009	15	35747	0	0.008	4.16e-11
Domain of unknown function (DUF588)	4	466	0.009	69	35747	0.002	0.007	0.00813
Mitochondrial carrier protein	4	466	0.009	108	35747	0.003	0.006	0.0859
Plants and Prokaryotes Conserved (PCC) domain	4	466	0.009	29	35747	0.001	0.008	2.25e-06
Transmembrane amino acid transporter protein	4	466	0.009	144	35747	0.004	0.005	0.247
Zinc finger, C3HC4 type (RING finger)	4	466	0.009	85	35747	0.002	0.006	0.0275
YABBY protein	4	466	0.009	9	35747	0	0.008	3.18e-16
Ring finger domain	4	466	0.009	148	35747	0.004	0.004	0.269
GDA1/CD39 (nucleoside phosphatase) family	4	466	0.009	8	35747	0	0.008	2.2e-16
Endonuclease/Exonuclease/phosphatase family	4	466	0.009	40	35747	0.001	0.007	9.35e-05

## Sheet: Supplemental Table S20
Supplemental Table S20. The enrichment of domains involved in converted genes from the genomes of five Arachis species.
Domain	Converted gene that contains this domain	Conversion gene	Conversion GeneRatio	Nonconverted gene that contains this domain	Nonconverted gene	Nonconversion GeneRatio	Difference	P-value
Helix-loop-helix DNA-binding domain	29	1766	0.016	330	106562	0.003	0.013	2.2e-16
Ring finger domain	20	1766	0.011	408	106562	0.004	0.007	2.01e-06
RNA recognition motif. (a.k.a. RRM, RBD, or RNP domain)	18	1766	0.01	547	106562	0.005	0.005	0.00616
WD domain, G-beta repeat	18	1766	0.01	448	106562	0.004	0.006	0.000314
Triose-phosphate Transporter family	15	1766	0.008	108	106562	0.001	0.007	2.2e-16
AP2 domain	14	1766	0.008	336	106562	0.003	0.005	0.00105
Mitochondrial carrier protein	14	1766	0.008	257	106562	0.002	0.006	1.43e-05
bZIP transcription factor	13	1766	0.007	136	106562	0.001	0.006	8.52e-11
C2 domain	13	1766	0.007	190	106562	0.002	0.006	3.88e-07
Aminotransferase class I and II	13	1766	0.007	101	106562	0.001	0.006	4.45e-15
Tetratricopeptide repeat	12	1766	0.007	220	106562	0.002	0.005	6.68e-05
Glycosyl transferase family 8	12	1766	0.007	104	106562	0.001	0.006	2.2e-12
short chain dehydrogenase	12	1766	0.007	167	106562	0.002	0.005	4.47e-07
Zinc finger, C3HC4 type (RING finger)	12	1766	0.007	190	106562	0.002	0.005	5.52e-06
pfkB family carbohydrate kinase	12	1766	0.007	100	106562	0.001	0.006	6.29e-13
Pyridine nucleotide-disulphide oxidoreductase	11	1766	0.006	84	106562	0.001	0.005	4.84e-13
AUX/IAA family	11	1766	0.006	119	106562	0.001	0.005	7.2e-09
START domain	10	1766	0.006	39	106562	0	0.005	2.2e-16
Endonuclease/Exonuclease/phosphatase family	10	1766	0.006	69	106562	0.001	0.005	3.45e-13
Protein of unknown function, DUF604	10	1766	0.006	35	106562	0	0.005	2.2e-16
